# Supplementary material for: Effect of in vitro cultivation on human gut microbiota composition using 16S rDNA amplicon sequencing and metabolomics approach
Source: Sci Rep. 2023 Feb 21;13:3026. doi: 10.1038/s41598-023-29637-2 (PMC9945476; doi:10.1038/s41598-023-29637-2)
Supplement: Supplementary file 1 — Supplementary Information. [file 41598_2023_29637_MOESM1_ESM.xlsx]

## Sheet: Table S1
Table S1 Characteristics of the gut microbiota donors based on the received health questionnaires.
Donor ID	Sex	Age	Weight	Hight	BMI	Probiotics (till 6 months per donation)	Antybiotics (till 6 months per donation)	Diarrhea/ vomiting (1 month per donation)	Gastro Intestinal disease	Chronic disease	Smoking	Diet	Reason for exclusion
Donor-1	male	29	91	1.87	24.8792	N	N	N	N	N	N	Traditional
Donor-2	female	28	62	1.69	21.7079	N	N	N	N	N	N	Traditional	Not enough material
Donor-3	female	25	64	1.63	24.0882	N	N	N	N	N	N	Traditional
Donor-4	male	35	91	1.88	25.1811	N	N	N	N	N	N	Traditional
Donor-5	male	32	63	1.74	20.8086	N	N	N	N	N	N	Traditional
Donor-6	female	27	82	1.76	24.858	N	N	N	N	N	N	Flexitarian
Donor-7	male	24	87	1.89	24.3554	N	N	N	N	N	N	Traditional
Donor-8	female	27	50	1.68	17.7154	N	N	N	N	N	N	Traditional
Donor-9	male	32	65	1.73	21.7181	N	N	N	N	N	N	Traditional
Donor-10	male	28	69	1.78	21.7776	N	N	N	N	N	N	Traditional
Donor-11	female	29	71	1.69	24.8591	N	N	N	N	N	N	Flexitarian
Donor-12	male	32	91	1.85	26.5888	N	N	N	N	Y	N	Traditional	Positive for chronic diseases
Donor-13	female	23	61	1.71	20.8611	N	N	N	N	N	N	Traditional
Donor-14	female	27	73	1.77	23.3011	N	N	N	N	N	N	Traditional
Donor-15	female	20	57	1.71	19.4932	N	N	N	N	N	N	Traditional
Donor-16	female	35	60	1.6	23.4375	N	N	N	N	N	N	Traditional
Donor-17	male	43	89	1.81	25.0298	N	N	N	N	N	N	Traditional
N = 15

## Sheet: Table S2
Table S2 Composition of cryoprotective buffer (Khan et al., 2014)
Component	[Amount/L]
Glycerol	15% w/v
Inulin	5% w/v
Phosphate‐buffered peptone water	0.1% v/w
Cysteine–HCl	1 g
Riboflavin	0.3 g
pH	6.8

## Sheet: Table S3
Table S3 The relative abundance of the GM at the phylum level in the IND, and MIX groups. Data were analyzed using White’s non-parametric t-test and corrected with Benjamini-Hochberg FDR (p < 0.05).
taxa	IND: mean rel. freq. (%)	IND: std. dev. (%)	MIX: mean rel. freq. (%)	MIX: std. dev. (%)	p-values	p-values (corrected)	Difference between means	95.0% lower CI	95.0% upper CI
Actinobacteria	12.5689	10.8467	10.9977	1.91647	0.48631	0.48631	1.57117	-2.97333	6.11567
Bacteroidetes	19.8781	11.3656	16.4375	3.14694	0.204926	0.204926	3.44061	-2.02376	8.90499
Cyanobacteria	0.0208387	0.0676138	0	0	0.107748	0.107748	0.0208387	-0.0048403	0.0465177
Euryarchaeota	0.134739	0.243473	0.125743	0.0866781	0.887695	0.887695	0.00899622	-0.124499	0.142491
Firmicutes	65.7404	11.9562	70.6767	5.20625	0.176639	0.176639	-4.9363	-12.4564	2.58378
Proteobacteria	1.11642	1.04383	1.23447	0.473743	0.707427	0.707427	-0.118047	-0.79563	0.559536
Tenericutes	0.0797391	0.252299	0.0923042	0.0457003	0.811075	0.811075	-0.0125652	-0.118807	0.0936768
Verrucomicrobia	0.460797	0.647641	0.435501	0.303902	0.898721	0.898721	0.0252961	-0.406264	0.456856

## Sheet: Table S4
Table S4 Comparison of the composition of four microbiological media used in the in vitro gut microbiota fermentation model.
		Media [Amount/L]
Category	Component	GMM	SM	FM	CFBM
Energy: carbohydrates	Glucose	0.4 g
	Cellobiose	1 g
	Maltose	1 g
	Fructose	1 g
Nutrients: proteins/peptides/amino-acids	Meat Extract	5 g
	Yeast Extract	1 g	10 g	0.5 g	2 g
	Tryptone Peptone	2 g		0.5 g
	Peptone Mix		15 g		2 g
	p-Aminobenzoic acid	0.5 mg		0.1 mg
	Histidine	31 mg
Essential metals and minerals: calcium, magnesium, iron, trace metals: phosphates, sulphates etc.	AlK(SO4)2 (anhydrous)	0.1 mg
	CaCl2 (anhydrous)	9 mg
	CaCl2 x 2 H2O			1.782 g
	CaCl2 x 6 H2O				0,1 g
	CuCl2 x 2 H2O			0.01 mg
	CuSO4 x 5 H2O	0,1 mg
	CoCl2 x 6 H2O			1.78202 g
	Co(NO3)2 x 6 H2O	1 mg
	H3BO3	0.1 mg
	H3PO4			0.3 mg
	MgSO4 x 7 H2O	32 mg			10 mg
	MgCl2 x 6 H2O			0.0396 g
	MnCl2 x 4 H2O			1.78203 g
	MnSO4 x H2O	5 mg
	Na2SeO3 (anhydrous)	0,01 mg
	Na2MoO4 x 2 H2O	0.1 mg		0.03 mg
	Na2WO4 x 2 H2O	0.1 mg
	(NH4)2SO4			1.782 g
	NiCl2 x 6 H2O	0.2 mg		0.02 mg
	FeSO4 x 7 H2O	1.4 mg		2 mg
	ZnSO4 x 7 H2O	1 mg		0.1 mg
Vitamins	Vitamin K3	1 mg	1,5 mg		1 mg
	Nicotinic acid	0.5 mg
	Thiamine-HCl	0.5 mg		2 mg
	D-pantothenic acid			2 mg
	Niacin			2 mg
	Vitamin B6	1 mg		2 mg
	Vitamin B12	0.01 mg		0.005 mg
	Folic acid	0.2 mg		0.05 mg
	D-Biotin	0.2 mg		0.01 mg
	Riboflavin	0.5 mg		0.05 mg
	Calcium Pantothenate	0.5 mg
SCFAs	Acetic acid	1.7 mL
	Propionic acid	2 mL
	Butyric acid	2 mL
	Isovaleric acid	0.1 mL		0.1 mL
	Isobutyric acid			0.1 mL
	α-methyl-butyric acid			0.1 mL
	Valeric acid			0.1 mL
Reducing agents	L-cysteine	0.5 g	0.5 g	0.5 g	0.5 g
	Sodium Thioglycolate		0.5 g
Indicator Substances	Resazurin	1 mg	1 mg	10 ug	1 g
Buffering Agents	HEPES			5.955 mg
	NH4HCO3			0.5 mg	2 g
	Na2CO3			0.4 g
	NaHCO3	0.4 g	0.4 g
	K2HPO4			0.891 g
	KH2PO4	14.5 g		0.891 g	40 mg
Chelating agent	Na2EDTA	5 mg		5 mg
Osmotic pressure adjuster	NaOH			1 mg
	NaCl	0.09 g	2.5 g	1.782 g	0.1 g
Other: e.g. source of growth factors for fastidious organisms	Hemin		5 mg	1.25 mg	50 mg
	Hematin	1.2 mg
	Sheep blood		50 mL
	Bile salts				0.5 g
	Thioctic acid	0.5 mg
	Tween 80	0.5 g			2 mL
pH		7	7.2 ± 0.2	7	6.8

## Sheet: Table S5
Table S5 The relative abundance of the GM at the phylum level between media groups (CFBM, FM, GMM and SM), and MIX groups. Data were analyzed using Kruskal Wallis H-test with the Games-Howell Post-Hoc test and Benjamini-Hochberg correction (p < 0.05). Significant values are marked red.
Taxa	p-values	p-values (corrected)	Effect size	CFBM: mean rel. freq. (%)	CFBM: std. dev. (%)	FM: mean rel. freq. (%)	FM: std. dev. (%)	GMM: mean rel. freq. (%)	GMM: std. dev. (%)	MIX: mean rel. freq. (%)	MIX: std. dev. (%)	SM: mean rel. freq. (%)	SM: std. dev. (%)
Actinobacteria	0.000619199	0.001032	0.704329	15.6367	2.55932	11.685	0.816724	11.4629	1.42154	9.89629	0.724449	8.71625	1.45068
Bacteroidetes	0.0172354	0.0215442	0.388107	4.00875	3.62501	11.5872	10.5879	12.2143	9.52018	21.0981	7.16687	18.4348	5.21944
Firmicutes	0.197916	0.197916	0.231332	71.6877	3.90846	74.906	10.6706	68.027	8.79378	67.4347	7.02576	63.1625	4.5667
Proteobacteria	0.000304542	0.000761356	0.703104	8.63801	5.07468	1.77384	0.848108	8.29025	0.929317	1.2419	0.30915	9.67827	0.511718
Verrucomicrobia	0.000144847	0.000724237	0.796315	0.0288063	0.0206196	0.0479488	0.0259397	0.00549847	0.00476642	0.329042	0.134512	0.00810582	0.00621329

## Sheet: Figure S1
Figure S1 Statistically significant differences in the relative abundance of GM at the phylum level after 24 h of cultivation in SM, GMM, FM, and CFBM compared to the non-cultured MIX inoculum. Data were analyzed using Kruskal Wallis H-test with the Tukey-Kramer post-hoc test (p < 0.05)

## Sheet: Table S6
Table S6 The relative abundance of the GM at the genus level in the MIX, CFBM, FM, GMM, and SM groups. Data were analyzed using Kruskal Wallis H-test with the Games-Howell Post-Hoc test and Benjamini-Hochberg correction (p < 0.05). Significant values are marked red.
taxa	p-values	p-values (corrected)	Effect size	CFBM: mean rel. freq. (%)	CFBM: std. dev. (%)	FM: mean rel. freq. (%)	FM: std. dev. (%)	GMM: mean rel. freq. (%)	GMM: std. dev. (%)	MIX: mean rel. freq. (%)	MIX: std. dev. (%)	SM: mean rel. freq. (%)	SM: std. dev. (%)
[Bacteroidales] unclassified taxa	0.00356387	0.00449866	0.557145	0.0159813	0.0170528	0.0781685	0.075606	0.144193	0.157616	0.39074	0.181014	0.128327	0.0731682
[Clostridiaceae 1] unclassified taxa	0.000383977	0.000758109	0.408081	0.165242	0.127115	0.76428	0.699988	0.478124	0.370652	0	0	0.0169377	0.0132872
[Eggerthellaceae] unclassified taxa	0.00675037	0.0079966	0.945669	0.00887479	0.00760673	0.0137357	0.0150286	0.00946893	0.00831146	0.250554	0.0473608	0.00957981	0.00657665
[Enterobacteriaceae] unclassified taxa	0.000175269	0.000642652	0.558818	1.13538	0.964889	0.0664153	0.0289817	3.29191	2.27561	0.136089	0.0266087	0.159054	0.0263793
Eubacterium coprostanoligenes group	0.000335276	0.000697737	0.986527	0.00206313	0.00270464	0.0161944	0.0134838	0.00582328	0.00548077	0.602112	0.0597185	0.0190033	0.00265422
Eubacterium eligens group	0.00050248	0.00089979	0.969106	0.0187346	0.0193225	0.0518952	0.0439845	0.0551122	0.0132376	0.658147	0.0830702	0.0766848	0.00616983
Eubacterium hallii group	0.00046372	0.000850153	0.936367	0.00592575	0.00594869	0.114322	0.117775	0.442174	0.317744	1.88739	0.244366	0.190364	0.0783511
Eubacterium ventriosum group	0.000312813	0.000688188	0.945974	0.00473473	0.00583003	0.00620329	0.0088167	0.0236559	0.0321944	0.32868	0.0579133	0.0430879	0.00793556
[Lachnospiraceae] unclassified taxa	0.000634093	0.00106142	0.792034	1.24949	1.24718	2.02392	1.79091	2.58302	1.05774	4.04313	0.950508	9.15339	1.94903
[Peptostreptococcaceae] unclassified taxa	6.09903e-05	0.000587032	0.933479	0.207505	0.0203115	0.22951	0.0435676	0.094199	0.0251754	1.35473	0.0962063	0.578706	0.247955
[Prevotellaceae] unclassified taxa	0.00369693	0.00451847	0.763401	0.015061	0.0162813	0.0306547	0.0311686	0.0384015	0.0314998	0.0310417	0.0231726	0.863453	0.410973
[Rhodospirillales] unclassified taxa	0.00241484	0.00326216	0.939727	0.00391079	0.00348825	0.00464324	0.0047752	0.00105552	0.00211104	0.274769	0.0609027	0.00236989	0.00274847
[Ruminococcaceae] unclassified taxa	0.000442979	0.000831936	0.82725	0.0106608	0.0116058	0.0486392	0.0369013	0.193186	0.224466	0.39075	0.0332236	0.660122	0.124474
[Ruminococcus] torques group	0.0143396	0.0162375	0.377062	0.0836193	0.0555746	0.518857	0.50502	1.0566	0.904163	1.01984	0.162324	0.876279	0.333976
Acidaminococcus	4.66474e-05	0.000718371	0.818428	7.2763	2.80199	0.7467	0.684421	0.00419185	0.00284654	0.0339113	0.0132125	0.988432	0.0920476
Agathobacter	0.00178541	0.00245494	0.922898	0.0972858	0.0976491	0.393991	0.364173	0.160782	0.100276	3.69774	0.808104	0.225561	0.0306411
Akkermansia	0.000144847	0.000587013	0.796315	0.0288063	0.0206196	0.0479488	0.0259397	0.00549847	0.00476642	0.329042	0.134512	0.00810582	0.00621329
Alistipes	0.00763111	0.00890296	0.644519	0.14032	0.114085	0.200803	0.140413	0.174521	0.153265	0.686349	0.25063	0.178601	0.0308704
Allisonella	6.45505e-05	0.000552266	0.792158	0.503638	0.0438469	0.0166802	0.0126735	0.262851	0.152027	0.00394819	0.00558378	0.774421	0.304416
Anaerostipes	0.0131231	0.0150818	0.289001	0.323701	0.331983	1.86055	1.83754	1.40424	0.548759	1.51624	0.34633	0.688919	0.223026
Bacteroides	0.0297245	0.0322364	0.364262	3.08606	2.79238	5.75155	5.01395	9.54739	7.48897	12.273	4.44812	11.3789	2.37438
Barnesiella	0.0330569	0.0353525	0.430522	0.0835332	0.0829364	0.145249	0.0930485	0.153302	0.141862	0.407769	0.209951	0.250014	0.0878272
Bifidobacterium	0.000106814	0.000587477	0.776531	12.6608	2.51525	9.35401	1.46851	8.60765	1.19763	6.84102	0.435365	4.78943	0.277615
Blautia	0.00151142	0.00219583	0.597968	0.447479	0.170672	3.39596	2.97944	4.00804	2.65202	10.2023	3.35223	5.31464	2.85904
Butyricicoccus	0.000630271	0.00107846	0.639263	0.271915	0.228202	0.120892	0.0910067	0.311041	0.0253074	0.41407	0.0295012	0.56986	0.0352686
Catenibacterium	0.0364715	0.0384699	0.535935	2.69987	2.6992	1.69934	0.50277	1.54328	1.75148	1.3682	0.303214	6.26357	2.04079
Christensenellaceae R-7 group	4.01905e-05	0.00103156	0.96795	0.0119365	0.0142724	0.0952783	0.0281429	0.0233581	0.0182673	0.689588	0.0986529	0.0492311	0.00282771
Clostridium sensu stricto 1	0.00116582	0.00179536	0.512929	16.1005	7.40257	18.0394	13.5314	18.997	8.79305	1.4221	0.0719853	1.09414	0.479082
Collinsella	0.358567	0.363285	0.23888	2.48654	0.579792	2.13212	0.66531	2.64378	0.279681	2.65451	0.525439	3.42688	1.31789
Coprococcus 1	0.874927	0.874927	0.272292	0.0213493	0.0213612	0.0778615	0.0795506	0.448645	0.549969	0.174048	0.174128	0.0385323	0.0388504
Coprococcus 2	5.06959e-05	0.000557655	0.982436	0	0	0	0	0.00343044	0.00686088	0.307957	0.0360428	0	0
Coriobacteriaceae UCG-003	4.86413e-05	0.00062423	0.904957	0.441585	0.0812014	0.138087	0.02117	0.00927154	0.00778265	0.102196	0.0261655	0.361909	0.074434
Dialister	0.000303967	0.000688397	0.739057	0.318422	0.0560159	0.187704	0.0814003	0.147998	0.0601139	0.70623	0.231088	0.262821	0.0483324
Dorea	0.000210021	0.000646864	0.930957	0.750834	0.756614	0.568774	0.576002	1.41337	0.589408	2.44592	0.505493	6.28268	0.421124
Enterococcus	9.67664e-05	0.000573155	0.798378	0.131117	0.114664	0.0341134	0.00977337	0.597185	0.17995	0.00146172	0.00206812	0.262582	0.109435
Erysipelatoclostridium	0.000236827	0.000675397	0.710673	0.0518715	0.0252088	0.09488	0.0901462	0.36182	0.125924	0.00440874	0.0052206	0.213345	0.0913571
Erysipelotrichaceae UCG-003	0.00160847	0.00229355	0.564218	0.100195	0.101885	0.247304	0.243545	0.619577	0.46477	0.886592	0.318506	0.796408	0.106836
Escherichia-Shigella	0.000195004	0.000652839	0.529026	6.63798	4.56003	0.735703	0.348956	2.62336	2.0252	0.0989526	0.0223774	3.86981	0.332492
Faecalibacterium	0.000388833	0.000748503	0.646127	0.220406	0.223903	4.76246	4.0545	2.1712	0.322852	8.31023	1.89144	4.82755	0.157402
Fournierella	0.00160993	0.0022539	0.650155	0.0123508	0.0133766	0.132966	0.133496	0.334041	0.0866648	0.0661201	0.0110501	0.261728	0.107625
Fusicatenibacter	7.28009e-05	0.000560567	0.906584	0.128321	0.132063	0.500943	0.329194	0.526936	0.0702775	3.20713	0.684983	1.1598	0.144606
Holdemanella	0.00283144	0.00369527	0.58663	0.0891961	0.0480973	0.346556	0.328336	0.991848	1.03664	2.57665	1.11312	1.1062	0.631319
Lachnoclostridium	8.93227e-05	0.000573154	0.950878	0.00743832	0.00859839	0.0729049	0.0731335	0.338886	0.0123694	0.142327	0.0290423	0.562452	0.063535
Lachnospira	0.000623729	0.00109153	0.952439	0.0104603	0.00624012	0.0255504	0.0233552	0.00502233	0.00662584	0.536907	0.0999853	0.027833	0.00859539
Lachnospiraceae ND3007 group	0.000118016	0.000605816	0.970593	0.0106638	0.0115332	0.064459	0.0534293	0.0346372	0.0426577	0.702571	0.0362291	0.210467	0.0644698
Lachnospiraceae NK4A136 group	0.000903677	0.00144965	0.932901	0	0	0.00551715	0.00809572	0.0105988	0.0130966	0.244225	0.0542971	0.0113657	0.0081993
Lachnospiraceae UCG-004	2.87342e-05	0.00221253	0.953668	0.00161147	0.00360335	0.0410085	0.0411286	0.837186	0.332925	0.179913	0.0297672	2.40142	0.323021
Lachnospiraceae UCG-010	0.00136811	0.00206557	0.343117	0	0	0.00160197	0.0035821	0.578382	0.709702	0.0804534	0.0183125	0	0
Lactobacillus	0.000144481	0.000618056	0.637077	3.08201	1.18059	0.536485	0.122025	2.18796	1.0531	0.190029	0.067779	2.15917	1.01608
Lactococcus	0.000120907	0.000581864	0.774725	0.0191742	0.0214678	0.0685413	0.0318722	0.67567	0.244142	0.0595464	0.0163249	0.254381	0.156659
Megamonas	0.0246451	0.0275024	0.351621	0.251575	0.248261	0.0875338	0.0422068	0.150587	0.026	0.0435974	0.0159916	0.0177089	0.00338604
Megasphaera	0.000153284	0.000590142	0.745465	36.2866	7.43432	34.8233	12.6629	19.2876	10.4522	2.07363	0.439013	9.03388	3.08038
Negativibacillus	0.000252064	0.000626095	0.978129	0.00308921	0.00690769	0.0171661	0.015162	0.0694312	0.0804927	0.0800188	0.0223154	1.25322	0.141308
Odoribacter	0.00369233	0.00458564	0.618637	0.015898	0.0168561	0.0126862	0.0156326	0.0293984	0.032088	0.186702	0.108772	0.0303686	0.0151509
Parabacteroides	0.157176	0.161368	0.247663	0.533122	0.493419	0.373548	0.320634	0.840978	0.725148	1.00445	0.515973	1.09839	0.323171
Parasutterella	0.000202212	0.000648762	0.763095	0.0159704	0.0120324	0.136837	0.0714883	0.2622	0.151041	0.19862	0.0718931	0.49119	0.0952358
Peptostreptococcus	4.37672e-05	0.000842518	0.854085	0	0	0.00177996	0.00398011	0.0852161	0.053008	0.000592228	0.00132426	0.666008	0.234801
Phascolarctobacterium	0.0664344	0.0691277	0.307326	0.433048	0.0644966	0.547691	0.329532	0.762703	0.4174	0.833978	0.164368	0.836946	0.117287
Prevotella 2	0.000183582	0.000642537	0.882341	0.00273277	0.00611065	0.0911899	0.081456	0	0	0.469008	0.115057	0.0447209	0.0247292
Prevotella 9	0.006074	0.00730778	0.434475	0.0378863	0.0254041	4.61461	4.5774	1.18884	0.762267	5.22603	1.19829	3.74083	1.63083
Prevotellaceae NK3B31 group	0.000805637	0.00131987	0.658306	0.0177844	0.0161601	0.0744725	0.0618852	0.0851351	0.0553874	0.226192	0.0514639	0.157056	0.0646054
Rikenellaceae RC9 gut group	0.00305308	0.00391812	0.596587	0.0603751	0.0610214	0.214304	0.199153	0.0121859	0.00960204	0.196773	0.106317	0.564236	0.25937
Roseburia	0.000328236	0.00070206	0.94607	0.00662491	0.0148138	0.153838	0.149755	0.0358344	0.0448549	2.59071	0.506293	0.206004	0.0233745
Ruminococcaceae NK4A214 group	0.000250963	0.000644139	0.978317	0.00143241	0.00320297	0.0228612	0.0142939	0.0162212	0.0121104	0.435783	0.0505616	0.0296734	0.0137972
Ruminococcaceae UCG-002	0.000126998	0.000575227	0.858789	0.00184738	0.00261424	0.0498032	0.0178506	0.261158	0.310827	0.969158	0.107948	0.609252	0.128841
Ruminococcaceae UCG-003	0.000928686	0.00145936	0.755402	0.0142544	0.0154051	0.0149928	0.016977	0.0930685	0.110694	0.14662	0.00781262	0.267359	0.0601254
Ruminococcaceae UCG-004	0.00264292	0.0035087	0.34646	0	0	0.00254218	0.00408369	0.224416	0.274875	0.107348	0.0103916	0.0160207	0.00980855
Ruminococcaceae UCG-013	0.00144614	0.0021414	0.984196	0.00178787	0.00281434	0.0148355	0.0121172	0.00673577	0.00425658	0.273501	0.0268785	0.00583441	0.003383
Ruminococcaceae UCG-014	0.000224054	0.000663545	0.96123	0	0	0.036885	0.03044	0	0	0.272455	0.0338883	0.007408	0.0117847
Ruminococcus 1	0.000291438	0.000680023	0.99188	0	0	0.0485048	0.0493172	0.00477162	0.00608719	1.17918	0.0783206	0.0231421	0.011961
Ruminococcus 2	0.000283939	0.000683229	0.989809	0.0342218	0.0362334	0.243798	0.15717	0.115619	0.0816883	3.02046	0.187517	0.192146	0.0300282
Slackia	0.000243055	0.000668402	0.780784	0.0388894	0.00349908	0.0469944	0.00849164	0.192754	0.064509	0.0480108	0.00776105	0.128455	0.0318186
Solobacterium	0.0292496	0.0321746	0.455225	0.096855	0.0609607	0.123877	0.0637675	0.0740109	0.0945517	0.280265	0.108262	0.263262	0.127037
Streptococcus	3.63525e-05	0.00139957	0.92804	0.0433894	0.0408182	0.367892	0.121378	2.59531	0.516706	0.592572	0.140655	0.874836	0.10837
Subdoligranulum	0.000348714	0.000706605	0.976095	0.0769152	0.0770844	0.436484	0.27079	0.313316	0.107168	4.07926	0.429145	0.437735	0.0644968
Succinivibrio	0.000246289	0.000653939	0.705236	0.00559495	0.00620252	0.0672522	0.049513	0.0994596	0.0343112	0.247659	0.0986778	0.0557427	0.0290866
Sutterella	7.6134e-05	0.000532938	0.935085	0.839174	0.445629	0.762988	0.35386	2.01226	0.854516	0.28581	0.0710035	5.1001	0.345266

## Sheet: Figure S2
Figure S2 The relative abundance of the top most abundant GM at the genus level in the non-cultured MIX inoculum compared to CFBM, FM, GMM, and SM groups: Blautia (a), Bacteroides (b) Faecalibacterium (c), Prevotella 9 (d) Bifidobacterium (e), Subdoligranulum (f) unclassified taxa from Lachnospiraceae family (g), Agathobacter (h) Ruminoccus 2 (i) Fusicatenibacter (i). Data were analyzed using Kru…

## Sheet: Figure S3
Figure S3 LEfSe analysis identification of biomarker microbes for GM composition after 24 h of cultivation in four different media: CFBM (a), FM (B), GMM (c), and SM (d) compared to the non-cultured MIX inoculum. LEfSe applies a Kruskal-Wallis rank-sum test, Wilcoxon rank-sum test, and linear discriminant analysis to determine the biological relevance of significantly-enriched taxa and ranks them…

## Sheet: Table S7
Table S7 PICRUSt2 predicted gut microbiome metabolic functions at KEGG pathway Level 3. STAMP analyses revealed significantly different metabolic functions based on gut microbiome abundance between MIX group and samples after 24 h of cultivation in CFBM medium. The q-values are based on White’s non-parametric t-test, and corrected with Benjamini-Hochberg FDR (p < 0.05).
Pathway	MIX: mean rel. freq. (%)	MIX: std. dev. (%)	CFBM: mean rel. freq. (%)	CFBM: std. dev. (%)	p-values	p-values (corrected)	Difference between means	95.0% lower CI	95.0% upper CI
Alanine, aspartate and glutamate metabolism	1.19966	0.0258439	1.1018	0.0356536	0.00191584	0.00320354	0.0978629	0.0639023	0.131895
alpha-Linolenic acid metabolism	0.000695937	0.000241808	0.00529922	0.0032885	0.0131337	0.0177435	-0.00460329	-0.00728804	-0.00216759
Amino acid metabolism	0.0859935	0.00294201	0.129011	0.0144297	0.00148515	0.00315594	-0.0430178	-0.0547879	-0.0317871
Amino acid related enzymes	1.68173	0.0228616	1.88203	0.019646	0.000193069	0.0028133	-0.200299	-0.226244	-0.176978
Amino sugar and nucleotide sugar metabolism	1.53483	0.0578433	1.40465	0.106444	0.037604	0.0473531	0.13018	0.0239257	0.221766
Aminoacyl-tRNA biosynthesis	1.32494	0.00161559	1.49168	0.0137703	9.90099e-06	0.0020198	-0.166742	-0.178329	-0.156766
Apoptosis	0.0150652	0.0054678	0.00448011	0.00334944	0.00359901	0.00517041	0.0105851	0.00559425	0.0153812
Arginine and proline metabolism	1.17925	0.014292	1.24573	0.0211584	0.00161881	0.00314512	-0.0664764	-0.0865124	-0.0471592
Ascorbate and aldarate metabolism	0.0965779	0.00121388	0.126655	0.0104544	0.0015099	0.00314306	-0.0300769	-0.0384392	-0.0218785
Atrazine degradation	0.0100214	0.00258124	0.00194408	0.00058087	0.00142574	0.00312744	0.00807736	0.00599351	0.0100396
Bacterial chemotaxis	0.390588	0.0462621	0.148986	0.0341324	0.000831683	0.0030297	0.241602	0.198988	0.283768
Bacterial motility proteins	0.80119	0.0795198	0.479614	0.101298	0.00172277	0.00316618	0.321576	0.213662	0.416317
Bacterial secretion system	0.650205	0.00282074	0.796292	0.0540977	0.00159406	0.00315717	-0.146087	-0.18743	-0.10664
Base excision repair	0.438549	0.00580235	0.475914	0.00500898	0.000534653	0.0030297	-0.0373652	-0.0432793	-0.0312001
Benzoate degradation	0.155072	0.00106002	0.26334	0.0303032	0.00112871	0.0030297	-0.108268	-0.129168	-0.0860816
beta-Alanine metabolism	0.180703	0.0013503	0.2418	0.0161798	0.00099505	0.00307561	-0.0610976	-0.0728021	-0.048923
beta-Lactam resistance	0.030306	0.00655372	0.00670004	0.00250406	0.00125743	0.00305375	0.023606	0.0182222	0.0293367
Biosynthesis and biodegradation of secondary metabolites	0.0495683	0.00274587	0.0641701	0.0110581	0.0205099	0.0266498	-0.0146017	-0.0229389	-0.00544665
Biosynthesis of ansamycins	0.141187	0.00217406	0.117009	0.00287928	0.000178218	0.00279665	0.0241777	0.0215231	0.0270149
Biosynthesis of unsaturated fatty acids	0.14929	0.00713582	0.10022	0.00214035	0.000232673	0.00316436	0.0490703	0.043158	0.054974
Biosynthesis of vancomycin group antibiotics	0.0557408	0.000216114	0.0578782	0.00198448	0.0379109	0.0474468	-0.0021374	-0.00359736	-0.000369118
Biotin metabolism	0.164453	0.00701025	0.234829	0.0157851	0.000876238	0.0030297	-0.0703759	-0.0838664	-0.057039
Bisphenol degradation	0.0439189	0.00210777	0.0504124	0.000939753	0.00151485	0.00312151	-0.0064935	-0.00829746	-0.00465913
Butanoate metabolism	0.539825	0.00478314	0.670608	0.0344751	0.00099505	0.0030297	-0.130782	-0.155063	-0.104751
Butirosin and neomycin biosynthesis	0.0786679	0.00274076	0.0621483	0.00913809	0.00294059	0.00447673	0.0165195	0.0093293	0.0243794
C5-Branched dibasic acid metabolism	0.291328	0.0105118	0.333316	0.0141326	0.00183663	0.0031752	-0.0419883	-0.0564878	-0.0272249
Caprolactam degradation	0.00056795	0.000112016	0.00557855	0.00304651	0.00364851	0.00520487	-0.0050106	-0.00729588	-0.00275047
Carbohydrate digestion and absorption	0.0225926	0.00325002	0.0472559	0.00339451	0.000425743	0.00310184	-0.0246633	-0.0284911	-0.0209652
Carbohydrate metabolism	0.180416	0.000925359	0.135291	0.00537916	2.9703e-05	0.0020198	0.0451255	0.0405548	0.049116
Carbon fixation in photosynthetic organisms	0.720661	0.00676449	0.652716	0.0135735	0.00069802	0.0030297	0.0679448	0.0557634	0.0800409
Carbon fixation pathways in prokaryotes	0.919594	0.0433234	1.03302	0.0195517	0.00180693	0.00315055	-0.113429	-0.151789	-0.0743132
Cell cycle - Caulobacter	0.597908	0.00035353	0.630255	0.0100436	0.00134158	0.00307509	-0.0323475	-0.0399374	-0.0248135
Cell division	0.0855669	0.00164258	0.0701423	0.000885167	4.45545e-05	0.00227228	0.0154246	0.0140417	0.0169689
Cell motility and secretion	0.147402	0.0120274	0.234774	0.0144386	0.000623762	0.0030297	-0.0873728	-0.102054	-0.0718664
Chaperones and folding catalysts	1.21536	0.0308792	1.17753	0.0181493	0.0392327	0.0488016	0.0378231	0.0108863	0.0660755
Chlorocyclohexane and chlorobenzene degradation	0.0139913	0.00020836	0.00999518	0.00298048	0.0169653	0.0226205	0.00399611	0.00188712	0.00636049
Citrate cycle (TCA cycle)	0.520346	0.0357839	0.649786	0.0345968	0.00164851	0.00317261	-0.12944	-0.16636	-0.0901438
Cyanoamino acid metabolism	0.297112	0.00956655	0.182532	0.0275739	0.000960396	0.00306126	0.11458	0.0898805	0.138746
Cysteine and methionine metabolism	1.10613	0.00497702	1.23263	0.0149184	6.43564e-05	0.00262574	-0.126499	-0.13996	-0.116353
Cytoskeleton proteins	0.468678	0.0153049	0.362738	0.0228746	0.000965347	0.0030297	0.105939	0.0839556	0.127624
D-Alanine metabolism	0.118292	0.00117891	0.126183	0.00186186	0.00111386	0.0030297	-0.00789174	-0.00963422	-0.00624697
D-Arginine and D-ornithine metabolism	0.00362389	0.000946968	0.00131518	0.000330883	0.00187129	0.00318119	0.0023087	0.00154723	0.00308081
D-Glutamine and D-glutamate metabolism	0.1669	0.00411708	0.198649	0.00552753	0.000638614	0.0030297	-0.0317495	-0.0369275	-0.0263613
Dioxin degradation	0.0451329	0.00309998	0.0299876	0.00328921	0.00130198	0.00305292	0.0151453	0.0117308	0.0186736
DNA repair and recombination proteins	3.29747	0.0228473	3.49692	0.0222684	0.000262376	0.0029736	-0.199458	-0.223335	-0.171846
DNA replication	0.768833	0.0159949	0.884663	0.00832972	0.000257426	0.00308911	-0.115829	-0.130436	-0.102095
DNA replication proteins	1.45058	0.0131608	1.35225	0.0521674	0.0024802	0.00392217	0.0983214	0.0578221	0.138907
Electron transfer carriers	0.015502	0.000618985	0.0332672	0.0104072	0.00311386	0.00467079	-0.0177652	-0.0256028	-0.00993349
Energy metabolism	0.884482	0.0195515	0.784022	0.00816454	0.000579208	0.0030297	0.10046	0.0837727	0.117161
Fatty acid biosynthesis	0.53371	0.0101245	0.401244	0.0380416	0.00125248	0.00307837	0.132467	0.102744	0.164305
Flagellar assembly	0.338926	0.0333064	0.114548	0.0445837	0.000891089	0.0030297	0.224379	0.179373	0.269513
Flavonoid biosynthesis	0.000177102	4.12451e-05	3.04387e-06	2.69029e-06	0.000816832	0.0030297	0.000174058	0.000137406	0.000201166
Fluorobenzoate degradation	0.000233792	4.84152e-05	0.00356666	0.00258167	0.0197772	0.0258625	-0.00333286	-0.00527104	-0.00144193
Folate biosynthesis	0.368741	0.0124247	0.482763	0.0150756	0.000331683	0.00307561	-0.114022	-0.130234	-0.0983317
Fructose and mannose metabolism	0.920492	0.0217453	0.700601	0.113901	0.00235644	0.00375557	0.219891	0.138141	0.30637
Function unknown	1.2634	0.0270401	1.59999	0.0928483	0.00118317	0.00305527	-0.336589	-0.413378	-0.256361
Galactose metabolism	0.929901	0.0135612	0.657458	0.0817214	0.00131683	0.00305266	0.272444	0.211929	0.336532
Geraniol degradation	0.0087622	0.0030369	0.0163512	0.00492041	0.0185149	0.0245262	-0.00758896	-0.0123293	-0.00287004
Germination	0.0472709	0.00693521	0.00742978	0.00606924	0.000782178	0.00306855	0.0398411	0.032608	0.0480497
Glutamatergic synapse	0.13123	0.00145682	0.0913159	0.00500862	7.42574e-05	0.00252475	0.0399142	0.0358412	0.0442157
Glutathione metabolism	0.173619	0.00775943	0.255279	0.0212551	0.00109901	0.00307121	-0.0816591	-0.100254	-0.0643116
Glycan biosynthesis and metabolism	0.0247854	0.00358144	0.0550237	0.0109658	0.00160891	0.00315594	-0.0302383	-0.0389569	-0.0208343
Glycerophospholipid metabolism	0.53965	0.00552563	0.521721	0.0114827	0.0125891	0.0171212	0.0179288	0.00797132	0.0289303
Glycine, serine and threonine metabolism	0.895497	0.00876772	0.963796	0.0147373	0.000905941	0.0030297	-0.0682989	-0.0815439	-0.0558871
Glycolysis / Gluconeogenesis	1.13865	0.00777519	1.03423	0.0610049	0.00315842	0.00466896	0.104421	0.0606869	0.151024
Glycosphingolipid biosynthesis - ganglio series	0.047059	0.0179818	0.0202954	0.0157355	0.033104	0.0422075	0.0267636	0.00592475	0.0440248
Glycosphingolipid biosynthesis - globo series	0.134786	0.013217	0.0586803	0.0263819	0.00165347	0.0031524	0.0761057	0.0536767	0.0994574
Glycosyltransferases	0.276277	0.013241	0.532568	0.0530481	0.000594059	0.0030297	-0.256291	-0.298938	-0.211894
Glyoxylate and dicarboxylate metabolism	0.535084	0.0114362	0.603357	0.0277006	0.00189109	0.00318828	-0.0682734	-0.0927148	-0.0420825
Homologous recombination	1.12154	0.0188378	1.22977	0.00978962	0.000465347	0.00306228	-0.108232	-0.125437	-0.0905234
Inorganic ion transport and metabolism	0.167019	0.00853194	0.197783	0.0164788	0.0034505	0.00499221	-0.0307638	-0.0459242	-0.015581
Ion channels	0.0168273	0.00173273	0.0571537	0.00656414	0.000316832	0.00307779	-0.0403264	-0.0457016	-0.0349305
Isoquinoline alkaloid biosynthesis	0.0581883	0.00570599	0.101242	0.0106731	0.00114356	0.0030297	-0.0430542	-0.0524773	-0.0341362
Limonene and pinene degradation	0.0354197	0.00133188	0.0265689	0.00271115	0.00145545	0.00312538	0.00885083	0.00642475	0.0113348
Lipid biosynthesis proteins	0.64443	0.00320191	0.586758	0.00788432	0.000133663	0.00272673	0.0576716	0.0512329	0.0641485
Lipid metabolism	0.160329	0.00770869	0.115924	0.00556003	0.000618812	0.00307897	0.0444057	0.0372358	0.052025
Lipopolysaccharide biosynthesis	0.153482	0.0480807	0.690693	0.101835	0.000564356	0.0030297	-0.537211	-0.618242	-0.437104
Lipopolysaccharide biosynthesis proteins	0.242174	0.0528601	0.82936	0.121032	0.000727723	0.0030297	-0.587186	-0.692357	-0.477949
Lysine degradation	0.0946745	0.00215384	0.0885803	0.00389942	0.014797	0.0198592	0.00609422	0.00253821	0.00966213
Lysosome	0.0904777	0.029262	0.0407907	0.0301353	0.0277921	0.0356578	0.0496869	0.0186896	0.0806143
MAPK signaling pathway - yeast	0.0421407	0.000279905	0.0475926	0.000779821	0.000237624	0.0030297	-0.00545187	-0.0061479	-0.00480241
Membrane and intracellular structural molecules	0.497972	0.0469006	0.629451	0.0264299	0.00174752	0.00315482	-0.131479	-0.174171	-0.0883619
Metabolism of cofactors and vitamins	0.0912414	0.00304945	0.209515	0.0266183	0.000757426	0.0030297	-0.118274	-0.137979	-0.098505
Methane metabolism	1.23838	0.0170186	0.986163	0.0469745	0.000480198	0.00306126	0.252212	0.214116	0.292408
Mismatch repair	0.942039	0.00713079	1.02147	0.00894612	0.000118812	0.00269307	-0.0794313	-0.0881387	-0.0702284
N-Glycan biosynthesis	0.0249123	0.000438991	0.0380099	0.00326249	0.000925743	0.00304599	-0.0130975	-0.0159099	-0.0106003
Naphthalene degradation	0.0684714	0.00121895	0.047165	0.00371383	0.000386139	0.0030297	0.0213064	0.0186408	0.0249502
Nicotinate and nicotinamide metabolism	0.515791	0.00601647	0.556997	0.0053274	0.000445545	0.0030297	-0.0412064	-0.0481499	-0.0346254
Nitrotoluene degradation	0.0994159	0.0111635	0.0578773	0.0020926	0.0010297	0.00304434	0.0415385	0.033002	0.0496532
NOD-like receptor signaling pathway	0.0499478	0.000844867	0.0430388	0.00391802	0.00301485	0.00455578	0.00690899	0.00400713	0.00997859
Novobiocin biosynthesis	0.160909	0.00583833	0.214636	0.010996	0.000792079	0.00304876	-0.0537267	-0.0631381	-0.0435587
Nucleotide excision repair	0.468387	0.000860752	0.496729	0.00410068	0.000158416	0.00293789	-0.0283418	-0.0313818	-0.0249032
Nucleotide metabolism	0.066185	0.00249691	0.117938	0.0151431	0.00122772	0.00305433	-0.0517534	-0.062966	-0.0400887
Other glycan degradation	0.271827	0.0515278	0.124559	0.057472	0.00230693	0.00370562	0.147268	0.0913567	0.206464
Other ion-coupled transporters	1.30948	0.0188242	1.56569	0.0590026	0.000861386	0.0030297	-0.256218	-0.306439	-0.207861
Other transporters	0.33819	0.000953951	0.279983	0.0169553	0.00119802	0.00305495	0.0582064	0.0462	0.070512
Oxidative phosphorylation	1.09813	0.0141173	0.918473	0.0408255	0.000851485	0.00304742	0.179655	0.146722	0.216445
Pantothenate and CoA biosynthesis	0.726867	0.00562564	0.86665	0.0381978	0.00109901	0.0030297	-0.139783	-0.171263	-0.111703
Penicillin and cephalosporin biosynthesis	0.00448842	0.000390539	0.00207448	0.000229985	0.00040099	0.0030297	0.00241394	0.00206449	0.00276854
Pentose and glucuronate interconversions	0.493133	0.0139278	0.40582	0.0133581	0.000683168	0.00309703	0.0873125	0.0727189	0.104036
Pentose phosphate pathway	0.997591	0.0124099	0.937525	0.0269908	0.00214356	0.0034983	0.060066	0.0372535	0.0833016
Peptidases	2.24633	0.0102575	2.10209	0.0643864	0.00193069	0.00320213	0.144241	0.0961422	0.193645
Peptidoglycan biosynthesis	0.921194	0.00193559	0.897804	0.0148949	0.005	0.00703448	0.0233901	0.011294	0.0348388
Peroxisome	0.164316	0.0109712	0.134311	0.00469942	0.00168812	0.00315942	0.0300057	0.0210774	0.0399871
Phenylalanine metabolism	0.168896	0.0143263	0.205441	0.0153898	0.00293069	0.0044952	-0.0365451	-0.0518085	-0.0210318
Phenylalanine, tyrosine and tryptophan biosynthesis	1.00578	0.00177083	1.12058	0.0256728	0.000722772	0.00307178	-0.114796	-0.135393	-0.0956725
Phenylpropanoid biosynthesis	0.155866	0.00323747	0.0696473	0.0175008	0.000554455	0.003057	0.086219	0.0726641	0.100232
Phosphatidylinositol signaling system	0.0990289	0.00319585	0.0884195	0.00613748	0.00584158	0.00816221	0.0106095	0.00482216	0.0160803
Phosphonate and phosphinate metabolism	0.0520851	0.00223932	0.0633542	0.00249707	0.00127228	0.00305347	-0.0112691	-0.014094	-0.00867784
Polycyclic aromatic hydrocarbon degradation	9.00079e-07	1.29226e-06	0.000424398	0.000355435	0.0270891	0.0349758	-0.000423498	-0.000671091	-0.000177787
Pores ion channels	0.316429	0.0418678	0.401257	0.0140669	0.00228218	0.00369496	-0.0848282	-0.11875	-0.0510097
Porphyrin and chlorophyll metabolism	0.931053	0.043151	1.13247	0.0572905	0.00155446	0.00313969	-0.201413	-0.25416	-0.142425
Prenyltransferases	0.235775	0.0100219	0.297457	0.00709337	0.000490099	0.0030297	-0.0616818	-0.0719182	-0.052549
Primary bile acid biosynthesis	0.0330422	0.002849	0.0217614	0.00604967	0.00321287	0.00468161	0.0112808	0.0063528	0.0165149
Propanoate metabolism	0.52414	0.00629735	0.478142	0.0172603	0.00171287	0.0031766	0.0459974	0.0323878	0.0602478
Proteasome	0.0605329	0.000714691	0.0715786	0.00186007	0.000371287	0.0030297	-0.0110457	-0.0126439	-0.00949691
Protein digestion and absorption	0.0223486	0.00697298	0.0141604	0.00260766	0.0350495	0.0444106	0.00818822	0.00254588	0.0140056
Protein export	0.692288	0.00734068	0.80055	0.0124545	8.91089e-05	0.00259689	-0.108262	-0.121201	-0.0984479
Protein folding and associated processing	0.624899	0.00953425	0.7725	0.0394094	0.00105941	0.00304393	-0.147601	-0.178944	-0.115738
Protein kinases	0.372263	0.0240432	0.258605	0.0112863	0.00080198	0.0030297	0.113658	0.0916253	0.135168
Protein processing in endoplasmic reticulum	0.0726647	0.00451307	0.104954	0.00358682	0.000356436	0.0030297	-0.0322893	-0.0369849	-0.0273837
Proximal tubule bicarbonate reclamation	0.0122048	0.00258798	0.0190822	0.00285936	0.00258416	0.00405514	-0.00687737	-0.00985134	-0.00397461
Purine metabolism	2.60789	0.0131733	2.72985	0.0144065	0.000282178	0.0030297	-0.121961	-0.137162	-0.107131
Pyrimidine metabolism	2.10619	0.0244034	2.18972	0.0250907	0.00179208	0.00315159	-0.0835323	-0.112454	-0.0574754
Pyruvate metabolism	1.08207	0.00250552	0.953959	0.0324241	0.000950495	0.00307779	0.128114	0.104778	0.155226
Replication, recombination and repair proteins	0.833787	0.0120065	0.864727	0.0153127	0.00434158	0.00615058	-0.0309404	-0.0459703	-0.016183
Restriction enzyme	0.266247	0.0149967	0.235601	0.00851101	0.00264356	0.0041167	0.0306457	0.0173208	0.0444455
Riboflavin metabolism	0.158214	0.00226838	0.202614	0.0183629	0.00177723	0.00315265	-0.0443994	-0.0581737	-0.0306403
Ribosome	2.80885	0.0293937	3.0856	0.0263657	0.00010396	0.00265099	-0.276746	-0.309236	-0.248636
RIG-I-like receptor signaling pathway	0.00067807	7.73963e-05	0.00132684	0.000423861	0.00693069	0.00955312	-0.00064877	-0.000988253	-0.000333241
RNA degradation	0.556943	0.00949451	0.584275	0.00547752	0.00173762	0.00316496	-0.0273326	-0.0357675	-0.0185909
RNA polymerase	0.202302	0.00128917	0.231932	0.00241162	1.48515e-05	0.00151485	-0.0296293	-0.0319826	-0.0278534
RNA transport	0.0955576	0.00369278	0.0318091	0.0136291	0.000683168	0.0030297	0.0637485	0.0529946	0.0743417
Secondary bile acid biosynthesis	0.0330422	0.002849	0.0217614	0.00604967	0.00321287	0.00471529	0.0112808	0.00560003	0.0164355
Selenocompound metabolism	0.390027	0.00374126	0.371733	0.00560606	0.00156931	0.00313861	0.0182942	0.0130063	0.023598
Signal transduction mechanisms	0.47362	0.0173726	0.428383	0.00423387	0.00167327	0.00316062	0.0452373	0.0314941	0.0595617
Sphingolipid metabolism	0.244079	0.0157021	0.105962	0.0421096	0.00139604	0.00312958	0.138117	0.1045	0.175034
Sporulation	1.00294	0.120012	0.414639	0.102324	0.0010099	0.0030297	0.588301	0.471695	0.708566
Starch and sucrose metabolism	1.23262	0.0175564	0.953551	0.0744949	0.0010396	0.0030297	0.279067	0.218781	0.338887
Steroid biosynthesis	0.000650126	0.000238867	0.000195067	0.00017976	0.00629208	0.00873187	0.000455059	0.00021441	0.000683491
Streptomycin biosynthesis	0.398435	0.00562192	0.358842	0.0128998	0.0015297	0.00312059	0.039592	0.0283673	0.0504543
Styrene degradation	0.00617921	0.000733847	0.0235924	0.00283374	0.000292079	0.00297921	-0.0174131	-0.0196759	-0.0153351
Sulfur metabolism	0.314995	0.00952585	0.296342	0.00545592	0.00314356	0.00468093	0.0186539	0.0101657	0.027149
Sulfur relay system	0.295462	0.0112541	0.277871	0.00480105	0.0110198	0.0150875	0.017591	0.00813794	0.0283293
Synthesis and degradation of ketone bodies	0.0247783	0.000610245	0.0506738	0.00783479	0.00130198	0.00308842	-0.0258955	-0.0317447	-0.0202439
Taurine and hypotaurine metabolism	0.115137	0.00738399	0.13684	0.000953907	0.00148515	0.00312341	-0.0217032	-0.0270814	-0.0162374
Terpenoid backbone biosynthesis	0.57588	0.00731048	0.634022	0.00714039	0.000341584	0.0030297	-0.0581414	-0.0665977	-0.050446
Tetracycline biosynthesis	0.132781	0.00913476	0.0513398	0.0211779	0.00116832	0.0030556	0.0814411	0.0632338	0.101107
Thiamine metabolism	0.497615	0.00847182	0.533396	0.00801026	0.00141089	0.0031285	-0.0357802	-0.0446661	-0.0263601
Toluene degradation	0.0620591	0.0081589	0.137896	0.0145727	0.000653465	0.0030297	-0.0758373	-0.0889207	-0.0622506
Transcription factors	1.78755	0.100069	1.60475	0.0304732	0.00284653	0.00439919	0.182801	0.0985414	0.263554
Transcription machinery	1.14144	0.0278186	0.831774	0.0525756	0.000440594	0.00309935	0.309667	0.26373	0.354794
Transcription related proteins	0.00272836	0.000123586	0.00811938	0.00410858	0.0185891	0.0244657	-0.00539102	-0.00851219	-0.00235963
Translation factors	0.636617	0.0100757	0.694854	0.0063531	0.000524752	0.00305856	-0.0582373	-0.0673991	-0.0490973
Translation proteins	0.978793	0.00166096	1.08776	0.0160689	0.000163366	0.00277723	-0.108969	-0.121184	-0.0977093
Transporters	7.0098	0.377393	6.0769	0.0833199	0.00176238	0.00315373	0.932902	0.6363	1.2596
Tropane, piperidine and pyridine alkaloid biosynthesis	0.113139	0.00678162	0.167668	0.0145584	0.00121782	0.00306711	-0.0545296	-0.0675244	-0.042419
Tryptophan metabolism	0.112898	0.00144561	0.143717	0.00837021	0.00106931	0.0030297	-0.0308192	-0.0378021	-0.0240385
Two-component system	1.45239	0.0637612	1.13204	0.0847631	0.00144059	0.0031264	0.320342	0.241097	0.3993
Tyrosine metabolism	0.175988	0.00491621	0.216439	0.0164184	0.00183663	0.00314851	-0.0404509	-0.0542249	-0.0279715
Ubiquinone and other terpenoid-quinone biosynthesis	0.0874399	0.020209	0.14168	0.0144676	0.0019604	0.00322517	-0.0542399	-0.0744612	-0.035371
Valine, leucine and isoleucine biosynthesis	0.783752	0.00918506	0.865659	0.0242532	0.00136139	0.00308581	-0.081907	-0.102785	-0.0605058
Valine, leucine and isoleucine degradation	0.20076	0.0161825	0.303103	0.0124845	0.000519802	0.00311881	-0.102344	-0.118703	-0.0860636
Xylene degradation	0.0445594	0.00315025	0.0277494	0.00212903	0.000752475	0.0030701	0.01681	0.013634	0.0198934

[truncated: 3 more sheets: Table S8, Table S9, Table S10]
